# Supplementary material for: The Impact of Visual Art and High Affective Arousal on Heuristic Decision-Making in Consumers
Source: Front Psychol. 2020 Nov 26;11:565829. doi: 10.3389/fpsyg.2020.565829 (PMC7725691; doi:10.3389/fpsyg.2020.565829)
Supplement: Supplementary file 1 [file Table_1.XLSX]

## Sheet: Table1_Raw data(MainManuscript)
									Raw data of subjective ratings used to statistical analyses for Table 1 in the Main Manuscript
				Artwork-1					Artwork-2					Artwork-3					Artwork-4					Artwork-5					Subjective ratings averaged over five consecutive artworks
ID	Group	Sex	Age (y)	Valence-1	Arousal-1	Dynamicity-1	Complexity-1	Emotional Infusion-1	Valence-2	Arousal-2	Dynamicity-2	Complexity-2	Emotional Infusion-2	Valence-3	Arousal-3	Dynamicity-3	Complexity-3	Emotional Infusion-3	Valence-4	Arousal-4	Dynamicity-4	Complexity-4	Emotional Infusion-4	Valence-5	Arousal-5	Dynamicity-5	Complexity-5	Emotional Infusion-5	Valence	Arousal	Dynamicity	Complexity	Emotional Infusion
PP01	0	1	40	1	4	5	3	1	1	1	1	1	1	1	1	1	1	1	1	2	3	4	2	1	1	2	1	1	1	1.8	2.4	2	1.2
PP02	0	1	30	1	1	1	2	2	1	1	1	1	2	1	1	1	1	1	2	3	5	4	2	1	1	1	1	1	1.2	1.4	1.8	1.8	1.6
PP03	1	1	33	6	6	7	7	7	3	2	4	7	6	2	2	3	6	6	5	5	8	9	7	1	2	3	5	7	3.4	3.4	5	6.8	6.6
PP04	0	1	27	2	2	2	9	2	5	1	1	1	5	3	3	3	2	6	4	3	4	3	4	6	1	1	1	6	4	2	2.2	3.2	4.6
PP05	1	1	28	2	2	6	9	2	2	2	3	8	2	4	2	3	7	2	3	3	2	7	2	2	2	2	7	2	2.6	2.2	3.2	7.6	2
PP06	0	1	26	4	4	3	5	5	5	5	4	3	5	4	4	4	5	4	5	6	6	6	5	5	4	4	3	5	4.6	4.6	4.2	4.4	4.8
PP07	1	1	30	3	3	7	7	6	2	1	2	7	3	2	2	1	7	2	1	1	1	9	2	2	2	2	7	2	2	1.8	2.6	7.4	3
PP08	0	1	27	3	4	2	3	4	1	3	4	2	1	2	3	3	4	1	3	5	4	6	3	1	4	3	2	4	2	3.8	3.2	3.4	2.6
PP09	0	1	24	1	1	1	1	1	1	1	1	1	1	1	1	1	1	1	6	1	1	1	1	1	1	1	1	1	2	1	1	1	1
PP10	1	1	37	5	5	5	7	6	5	5	6	7	6	4	5	6	5	6	6	6	6	6	6	4	4	4	6	6	4.8	5	5.4	6.2	6
PP11	1	1	27	6	5	4	7	6	2	6	4	7	7	5	8	6	8	6	6	8	7	6	6	2	4	4	4	7	4.2	6.2	5	6.4	6.4
PP12	0	1	30	1	2	1	2	1	1	1	1	1	1	1	1	1	1	1	2	1	1	2	2	1	1	1	1	1	1.2	1.2	1	1.4	1.2
PP13	0	1	24	7	4	4	5	7	8	2	4	3	8	7	2	4	3	8	7	5	6	5	7	7	3	4	4	8	7.2	3.2	4.4	4	7.6
PP14	1	1	27	1	2	1	9	7	9	2	9	9	9	1	8	9	9	9	9	9	9	8	9	5	1	1	1	9	5	4.4	5.8	7.2	8.6
PP15	0	1	30	4	5	3	8	4	2	2	2	2	2	2	3	3	5	2	6	7	7	7	5	5	6	2	2	3	3.8	4.6	3.4	4.8	3.2
PP16	1	1	30	3	3	5	7	6	3	3	7	7	3	1	2	3	9	2	1	1	3	9	3	2	2	2	7	4	2	2.2	4	7.8	3.6
PP17	0	1	31	5	3	5	6	6	6	7	5	4	4	4	4	3	4	4	7	5	4	8	6	5	5	5	4	6	5.4	4.8	4.4	5.2	5.2
PP18	0	1	30	5	6	5	8	7	8	7	6	7	8	7	6	6	5	8	7	8	7	6	7	6	7	6	7	7	6.6	6.8	6	6.6	7.4
PP19	1	1	30	3	5	7	8	6	2	4	6	6	6	4	5	5	6	6	2	3	7	6	8	3	3	2	2	4	2.8	4	5.4	5.6	6
PP20	1	1	27	7	6	8	7	7	4	6	7	8	7	5	6	7	7	8	8	9	9	6	4	3	4	5	7	7	5.4	6.2	7.2	7	6.6
PP21	0	1	29	5	4	3	2	2	5	2	2	3	3	3	2	3	2	3	5	3	3	3	3	5	2	1	1	5	4.6	2.6	2.4	2.2	3.2
PP22	0	1	23	6	3	2	6	5	3	3	2	4	6	3	3	4	3	5	6	7	6	6	7	6	6	7	5	4	4.8	4.4	4.2	4.8	5.4
PP23	0	1	30	3	2	2	5	2	5	6	3	2	6	5	6	4	3	3	6	6	6	6	7	5	6	3	3	4	4.8	5.2	3.6	3.8	4.4
PP24	1	1	35	7	6	3	3	5	3	6	7	8	7	2	6	6	8	6	5	5	5	7	6	4	4	4	5	5	4.2	5.4	5	6.2	5.8
PP25	1	1	30	5	4	7	7	3	3	3	8	8	4	6	5	6	9	1	8	4	8	9	6	7	6	3	4	3	5.8	4.4	6.4	7.4	3.4
PP26	0	1	27	1	3	2	7	5	3	3	2	5	4	4	3	1	5	3	4	4	3	6	3	3	2	2	3	3	3	3	2	5.2	3.6
PP27	0	1	40	4	4	3	5	4	5	5	4	3	4	3	3	3	6	3	4	3	5	6	6	6	6	4	3	6	4.4	4.2	3.8	4.6	4.6
PP28	1	1	32	2	8	8	8	8	2	2	2	8	8	1	7	7	7	8	9	9	9	2	3	2	2	2	2	2	3.2	5.6	5.6	5.4	5.8
PP29	0	1	29	1	2	2	5	4	3	2	2	4	2	2	1	4	3	2	5	4	5	6	5	2	4	1	2	2	2.6	2.6	2.8	4	3
PP30	1	1	26	4	7	7	8	7	3	4	4	7	6	4	6	7	6	6	7	7	6	7	7	2	3	4	5	4	4	5.4	5.6	6.6	6
PP31	0	1	27	6	4	4	3	3	7	5	5	3	4	3	4	5	5	3	4	5	6	6	5	7	6	5	2	4	5.4	4.8	5	3.8	3.8
PP32	1	1	27	4	6	6	6	6	3	6	6	6	6	3	6	7	7	6	4	6	7	7	6	3	6	6	7	7	3.4	6	6.4	6.6	6.2
PP33	0	1	25	1	1	2	8	7	4	5	4	6	7	4	3	3	7	7	6	5	5	5	6	5	4	4	3	4	4	3.6	3.6	5.8	6.2
PP34	0	1	28	2	2	2	8	3	2	6	6	2	2	2	3	3	1	8	8	7	9	7	7	2	2	1	2	7	3.2	4	4.2	4	5.4
PP35	0	1	25	1	1	1	6	1	1	1	3	1	2	1	1	1	1	1	1	3	4	6	6	3	3	2	6	5	1.4	1.8	2.2	4	3
PP36	1	1	26	5	6	8	7	7	1	8	8	9	3	5	4	6	8	3	2	7	8	7	5	2	4	2	6	4	3	5.8	6.4	7.4	4.4
PP37	0	1	24	3	3	3	3	3	3	3	3	3	3	2	2	2	2	2	3	3	6	5	4	2	2	2	2	2	2.6	2.6	3.2	3	2.8
PP38	1	1	26	8	7	7	7	5	3	5	4	7	4	2	6	6	4	3	5	6	6	5	4	2	4	3	6	3	4	5.6	5.2	5.8	3.8
PP39	0	1	29	8	8	3	4	8	5	7	3	2	1	8	9	5	1	1	8	8	8	8	1	8	3	3	2	1	7.4	7	4.4	3.4	2.4
PP40	1	1	32	7	6	6	6	7	4	4	3	6	6	5	4	5	6	6	6	6	6	7	7	4	4	4	6	6	5.2	4.8	4.8	6.2	6.4
PP41	0	1	30	1	2	1	9	1	5	8	7	2	6	4	3	5	6	4	7	8	8	8	8	2	5	8	1	5	3.8	5.2	5.8	5.2	4.8
PP42	1	1	29	7	4	7	8	8	3	3	5	8	7	3	4	4	5	6	4	4	5	7	5	2	3	3	4	5	3.8	3.6	4.8	6.4	6.2
PP43	1	1	28	8	7	6	6	5	7	6	6	6	9	7	7	7	7	7	7	7	7	7	7	6	6	6	6	6	7	6.6	6.4	6.4	6.8
PP44	1	1	22	3	7	7	7	7	2	4	3	7	7	2	2	4	6	4	4	7	8	8	4	2	2	2	3	3	2.6	4.4	4.8	6.2	5
PP45	1	1	33	7	4	8	9	8	7	6	8	9	9	3	3	9	9	3	2	1	6	9	4	2	1	2	9	3	4.2	3	6.6	9	5.4
PP46	0	1	23	1	1	1	1	1	2	1	8	1	2	1	1	1	1	1	8	2	8	2	8	2	1	2	2	2	2.8	1.2	4	1.4	2.8
PP47	1	1	38	3	4	7	7	6	3	7	7	7	3	4	7	7	7	7	3	7	7	7	7	3	7	7	7	7	3.2	6.4	7	7	6
PP48	0	1	23	3	6	4	7	7	7	7	5	3	7	7	6	6	6	8	8	7	8	3	9	4	3	2	2	6	5.8	5.8	5	4.2	7.4
PP49	1	1	35	5	7	7	7	7	4	7	7	7	6	4	7	7	7	6	5	7	7	7	6	5	6	5	6	5	4.6	6.8	6.6	6.8	6
PP50	1	1	27	6	6	8	7	5	3	5	4	7	6	3	5	5	7	3	6	4	5	8	4	2	3	3	6	4	4	4.6	5	7	4.4
PP51	1	1	28	3	7	3	9	1	1	3	1	9	1	1	3	3	9	1	4	9	9	9	2	1	1	1	7	1	2	4.6	3.4	8.6	1.2
PP52	0	1	24	4	4	3	7	4	6	6	5	2	7	4	4	3	6	4	7	6	6	8	7	7	7	6	3	7	5.6	5.4	4.6	5.2	5.8
PP53	1	1	22	6	5	5	6	5	3	5	2	7	6	3	6	6	7	5	2	7	7	6	6	3	5	4	4	6	3.4	5.6	4.8	6	5.6
PP54	0	1	29	5	5	1	1	1	1	1	1	9	1	5	5	1	1	1	1	1	1	1	1	1	1	1	1	1	2.6	2.6	1	2.6	1
PP55	0	1	29	4	5	2	7	5	6	5	3	3	5	3	3	2	4	4	6	5	4	6	6	6	5	4	6	6	5	4.6	3	5.2	5.2
PP56	1	1	23	9	8	8	9	8	5	4	7	9	6	3	3	4	4	5	6	6	7	9	4	2	3	2	8	5	5	4.8	5.6	7.8	5.6
PP57	1	1	21	2	6	8	8	7	1	3	8	9	7	3	8	7	8	3	9	9	9	9	7	1	3	3	7	3	3.2	5.8	7	8.2	5.4
PP58	0	1	28	4	3	3	6	3	3	2	2	3	2	3	3	3	4	2	4	4	3	2	5	4	4	4	2	4	3.6	3.2	3	3.4	3.2
PP59	1	1	28	4	4	6	7	6	4	6	6	6	5	3	6	6	6	6	6	6	6	6	6	4	6	6	6	6	4.2	5.6	6	6.2	5.8
PP60	1	1	24	1	1	1	9	2	2	2	2	2	2	1	1	1	9	1	1	7	7	9	1	2	1	1	9	3	1.4	2.4	2.4	7.6	1.8
PP61	0	1	25	3	7	2	4	6	7	6	2	3	6	4	3	2	2	4	7	7	6	5	7	6	7	4	3	4	5.4	6	3.2	3.4	5.4
PP62	1	1	26	5	7	8	8	6	4	3	6	6	5	2	3	6	7	3	7	4	6	8	7	3	3	2	6	3	4.2	4	5.6	7	4.8
PP63	0	1	23	3	3	1	5	3	1	2	2	2	2	1	1	1	1	2	2	1	1	1	2	1	1	1	1	1	1.6	1.6	1.2	2	2
PP64	0	1	32	5	3	3	7	3	3	3	2	1	2	2	1	1	4	2	1	1	1	9	1	4	3	2	1	3	3	2.2	1.8	4.4	2.2
PP65	1	1	28	4	4	7	8	7	3	3	7	8	6	3	3	7	8	6	7	6	7	8	6	4	3	6	7	6	4.2	3.8	6.8	7.8	6.2
PP66	1	1	24	6	8	7	9	3	3	4	7	5	6	3	3	2	2	6	8	6	8	4	2	5	6	4	2	6	5	5.4	5.6	4.4	4.6
	Note: ID: participants attended as manipulation check group; Group: 0 = AbNP group, 1 = AbEX group; Sex: 1 = male; AbNP : abstract art of neoplasticism; AbEX: abstract art of expressionism AbNP group: AbNP artwork-viewing group; AbEX group: AbEX artwork-viewing group Each participant viewed five abstract artworks consecutively. They reported their feelings on 9-point Likert scales while viewing e…													Artwork-1	Artwork-2	Artwork-3	Artwork-4	Artwork-5
											[Five abstrat artworks for AbNP grpoup]
											[Five abstrat artworks for AbEX grpoup]
