# Supplementary material for: The Impact of Visual Art and High Affective Arousal on Heuristic Decision-Making in Consumers
Source: Front Psychol. 2020 Nov 26;11:565829. doi: 10.3389/fpsyg.2020.565829 (PMC7725691; doi:10.3389/fpsyg.2020.565829)
Supplement: Supplementary file 2 [file Table_2.XLSX]

## Sheet: Data_Fig.4(MainManuscript) 
	Raw data of affective valence and affective arousal indices used to statistical analyses for Figure 4 in the Main Manuscript
ID	Group	Sex	Age (y)	Aff(Va.c).B	Aff(Va.n).B	Aff(Ar.c).B	Aff(Ar.n).B	Aff(Va.c).E	Aff(Va.n).E	Aff(Ar.c).E	Aff(Ar.n).E
P01	1	1	23	-0.0127154	0.0724162	2.44543	2.75205	0.00516402	0.024114	2.80677	3.42058
P02	0	1	24	-0.0157335	-0.00216849	3.16548	3.3357	0.0390691	0.00664756	3.2728	3.51116
P03	1	1	22	-0.0504602	-0.0398413	2.30362	2.70988	0.0102825	-0.0209855	3.1533	3.03991
P04	0	1	25	0.0270637	0.0282848	3.13166	3.07813	-0.0782163	-0.0179835	3.12553	3.19374
P05	1	1	20	-0.070462	-0.0419063	3.45205	3.45026	0.0569672	0.0534049	3.4116	3.48415
P06	0	1	26	0.0699705	0.0377338	2.89337	3.15772	-0.039155	0.0221675	3.14794	3.37951
P07	1	1	22	-0.0670707	-0.014725	3.01297	3.19918	0.0335346	0.0352467	3.39495	3.86287
P08	1	1	25	-0.0011901	0.179154	2.2706	3.3634	-0.067039	0.0231195	3.08785	3.57235
P09	0	1	25	-0.115376	-0.051017	2.79661	3.29708	-0.083878	0.0181054	3.75783	3.82034
P10	1	1	26	-0.0442267	0.121665	2.6064	2.982	0.0715272	0.0808941	3.1497	3.30628
P11	1	1	24	-0.01148	0.031901	2.83949	3.1704	-0.0117354	0.0444696	2.99174	3.4998
P12	0	1	28	-0.229367	-0.11066	2.47021	3.45105	0.0241022	-0.0158913	2.56732	3.05325
P13	0	1	22	0.0154925	-0.011492	3.09692	3.18674	0.0452514	-0.0270434	3.21649	3.30158
P14	1	1	27	0.00963733	0.0433571	2.46148	2.97676	0.0593673	0.167218	2.34766	3.70606
P15	0	1	20	-0.0567061	0.163331	2.28296	3.37736	0.0577782	0.0478073	2.98306	3.15955
P16	1	1	25	-0.0262925	-0.109932	2.66698	3.03289	0.00599898	0.061036	3.17156	3.50396
P17	0	1	25	-0.135619	-0.205423	2.34942	2.50888	-0.11137	-0.183051	2.93896	3.3007
P18	1	1	27	-0.13485	0.065684	2.79098	2.82773	-0.0243353	-0.0411098	3.47975	3.86282
P19	1	1	27	-0.00295112	-0.0270802	2.2306	2.5487	0.0385492	0.0751639	3.29749	3.29411
P20	0	1	26	-0.0246415	-0.0138244	2.93343	3.11183	-0.0390169	-0.0374854	3.21772	3.41287
P21	1	1	24	-0.042982	-0.00081801	3.03618	3.52629	-0.0104585	-0.0138205	3.32186	3.36771
P22	0	1	25	0.0182399	0.027418	2.89131	3.18979	0.0640158	0.0352088	2.84195	2.98373
P23	1	1	25	-0.140778	-0.0942418	2.65316	2.81733	0.0294243	0.07764	2.89858	3.02825
P24	0	1	24	0.0749608	0.129494	3.62277	3.42709	0.00846863	-0.00574242	3.21436	3.23264
P25	0	1	26	0.0534146	0.0584353	2.48844	3.15174	0.0315257	-0.00546433	3.24366	3.41699
P26	0	1	27	-0.0370782	-0.0366362	2.86395	2.82369	-0.0501396	-0.0630445	3.11442	3.05453
P27	1	1	25	0.012135	0.0150686	2.87104	3.10957	0.0222379	0.0205759	3.21583	3.45491
P28	0	1	23	-0.0579538	-0.0447582	2.89034	3.01007	-0.0105415	-0.0101828	3.21866	3.24118
P29	1	1	23	0.0724232	0.0532546	3.07075	2.67014	-0.0389899	-0.0266767	3.66462	3.51686
P30	0	1	23	0.00321861	0.022805	3.06188	3.37219	0.0222086	0.0238354	3.67542	3.64295
P31	0	1	23	0.0169061	-0.00440069	2.45737	3.00476	-0.101587	-0.0612889	2.32334	3.20007
P32	0	1	23	0.00650398	-0.000492948	2.69035	2.73624	-0.021009	-0.0147896	2.88204	3.21457
P33	1	1	23	0.0836207	0.0549486	2.69141	3.06301	0.0223509	0.0177858	2.95132	3.21824
P34	1	1	19	-0.0103855	-0.0248021	2.55514	3.30396	-0.0392818	-0.0531088	3.27453	3.41622
P35	0	1	24	0.0269174	0.00496602	2.79169	3.05448	-0.0517382	-0.0214396	3.33202	3.44317
P36	0	1	21	0.00126822	-0.0166303	2.86407	3.23065	-0.0354855	-0.0445171	2.74229	3.26043
P37	0	1	29	-0.0494472	-0.035358	2.86788	3.16297	-0.0417225	-0.0442513	2.92556	3.07952
P38	1	1	20	0.083562	0.0649959	3.08443	3.33349	0.0162152	0.0294626	3.80651	3.61203
	Note: ID: participants attended consecutively at Task 1 and Task 2 of the experiment; Group: 0 = AbNP group, 1 = AbEX group; Sex: 1 = male; AbNP : abstract art of neoplasticism; AbEX: abstract art of expressionism AbNP group: AbNP artwork-viewing group; AbEX group: AbEX artwork-viewing group ArtView: artwork-viewing session. The following affective-valence and affective-arousal indices for EEG an…
