# Supplementary material for: The Impact of Visual Art and High Affective Arousal on Heuristic Decision-Making in Consumers
Source: Front Psychol. 2020 Nov 26;11:565829. doi: 10.3389/fpsyg.2020.565829 (PMC7725691; doi:10.3389/fpsyg.2020.565829)
Supplement: Supplementary file 3 [file Table_3.XLSX]

## Sheet: Fig.7_Raw data(MainManuscript)
	Raw data of reaction time and error rate used to statistical analyses for Figure 7 in the Main Manuscript
ID	Group	Sex	Age (y)	RT_correct (ms)	RT_incorrect (ms)	RT_cong (ms)	RT_incong (ms)	ErR_cong (%)	ErR_incong (%)
P01	1	1	23	560.376	485.25	545.449	568.594	6.5625	4.0625
P02	0	1	24	595.208	528.667	563.296	624.593	6.25	9.375
P03	1	1	22	418.034	328.092	380.527	402.766	28.4375	32.1875
P04	0	1	25	576.784	545.279	558.632	588.547	17.5	15
P05	1	1	20	441.024	353.71	410.804	411.355	36.5625	35.3125
P06	0	1	26	511.704	450.486	496.75	519.605	8.125	3.75
P07	1	1	22	464.938	395.252	433.544	473.056	17.8125	15.9375
P08	1	1	25	479.237	424.752	447.519	481.878	35.3125	27.8125
P09	0	1	25	615.017	572.934	594.795	622.601	23.125	15.9375
P10	1	1	26	367.012	323.732	335.038	357.196	42.8125	56.25
P11	1	1	24	426.692	364.404	396.834	416.378	34.0625	35.9375
P12	0	1	28	496.225	373.157	473.278	491.937	14.375	9.375
P13	0	1	22	501.463	392.872	461.336	482.618	26.25	30
P14	1	1	27	472.972	388.5	430.893	465.505	29.6875	37.8125
P15	0	1	20	552.816	457.725	539.784	537.887	18.75	16.25
P16	1	1	25	506.011	423.404	471.044	499.264	22.1875	29.0625
P17	0	1	25	518.037	425.88	491.146	518.098	15.625	15.625
P18	1	1	27	502.156	413.613	471.962	502.459	17.5	18.75
P19	1	1	27	510.666	446.517	490.502	519.247	10.625	9.0625
P20	0	1	26	506.958	420.202	475.475	507.343	16.5625	21.25
P21	1	1	24	401.58	387.606	385.844	407.666	34.0625	35
P22	0	1	25	551.143	482.796	532.637	558.521	13.75	20
P23	1	1	25	468.842	408.345	447.79	463.467	23.4375	21.875
P24	0	1	24	455.569	389.423	423.875	447.062	28.125	32.8125
P25	0	1	26	616.268	484.15	586.381	638.25	6.5625	7.1875
P26	0	1	27	590.212	539.286	576.64	595.566	15.9375	10.3125
P27	1	1	25	527.725	456.759	505.219	543.85	5.625	3.75
P28	0	1	23	529.712	481.686	514.937	536.762	7.1875	9.6875
P29	1	1	23	481.523	387.906	442.142	461.182	31.875	33.75
P30	0	1	23	522.147	434.918	488.978	531.883	16.875	12.5
P31	0	1	23	628.491	575.118	604.539	650.586	5.3125	10.9375
P32	0	1	23	586.471	481.613	555.612	607.817	5.3125	9.6875
P33	1	1	23	528.475	448.867	516.139	525.691	10.9375	11.5625
P34	1	1	19	522.302	454.444	502.729	528.371	10.9375	10.3125
P35	0	1	24	506.482	486.179	495.113	516.075	5	3.75
P36	0	1	21	508.792	407.509	477.899	503.788	20.9375	16.5625
P37	0	1	29	562.972	458.186	526.196	571.337	12.1875	18.4375
P38	1	1	20	458.941	369.138	429.397	434.965	33.4375	28.125
	Note: ID: participants attended consecutively at Task 1 and Task 2 of the experiment; Group: 0 = AbNP group, 1 = AbEX group; Sex: 1 = male; AbNP group: abstract neo-plastic artwork-viewing group; AbEX group: abstract expressionist artwork-viewing group. RT: reaction time; RT_correct: reaction time for correct response; RT_incorrect: reaction time for incorrect response; RT_cong: reaction time for…
